# Supplementary material for: Multimodal Sensing Capabilities for the Detection of Shunt Failure
Source: Sensors (Basel). 2021 Mar 3;21(5):1747. doi: 10.3390/s21051747 (PMC7959456; doi:10.3390/s21051747)
Supplement: Supplementary file 1 [file sensors-21-01747-s001.zip]

Archive with 2 entries (2 files):
- Supplementary Figures_rev1.pdf
- Video S1.mp4
